# Supplementary material for: Effect of Oral Health Education Using a Mobile App (OHEMA) on the Oral Health and Swallowing-Related Quality of Life in Community-Based Integrated Care of the Elderly: A Randomized Clinical Trial
Source: Int J Environ Res Public Health. 2021 Nov 7;18(21):11679. doi: 10.3390/ijerph182111679 (PMC8582748; doi:10.3390/ijerph182111679)
Supplement: Supplementary file 1 [file ijerph-18-11679-s001.zip]

Archive with 1 entries (1 files):
- ijerph-1433009-supplementary.pdf
